# Supplementary material for: Ordered and deterministic cancer genome evolution after p53 loss
Source: Nature. 2022 Aug 17;608(7924):795–802. doi: 10.1038/s41586-022-05082-5 (PMC9402436; doi:10.1038/s41586-022-05082-5)
Supplement: Supplementary file 3 — Supplementary Table 1 [file 41586_2022_5082_MOESM3_ESM.xlsx]

## Sheet: KPCLOH.Tumor
Sample.name	num.DP.cells.sequenced	num.SP.cells.sequenced	Total
Tumor1	58	145	203
Tumor2	55	130	185
Tumor3	74	147	221
Tumor4	36	63	99
Tumor5	60	86	146
Tumor6	82	80	162
Total	365	651	1016

## Sheet: KPCLOH.Pre.Tumor
Sample.name	num.SP.cells.sequenced
Pre.Tumor1	174
Pre.Tumor2	96
Pre.Tumor3	171
Pre.Tumor4	144
Pre.Tumor5	50
Pre.Tumor6	168
Pre.Tumor7	81
Total	884

## Sheet: Human.Polyploid.Tumors
Sample.name	num.polyploid.cells.sequenced
Polyploid.PDAC1	135
Polyploid.PDAC2	148
Polyploid.PDAC3	90
Polyploid.PDAC4	102
Polyploid.PDAC5	100
Total	575

## Sheet: Human.Diploid.Tumors
Sample.name	num.diploid.cells.sequenced
Diploid.PDAC1	57
Diploid.PDAC2	70
Diploid.PDAC3	45
Diploid.PDAC4	148
Total	320
