# Supplementary material for: Ordered and deterministic cancer genome evolution after p53 loss
Source: Nature. 2022 Aug 17;608(7924):795–802. doi: 10.1038/s41586-022-05082-5 (PMC9402436; doi:10.1038/s41586-022-05082-5)
Supplement: Supplementary file 4 — Source Data Fig. 1 [file 41586_2022_5082_MOESM4_ESM.xlsx]

## Sheet: Figure 1D
Mouse	%DP ADM	%DP AFL	%DP PanIN	%DP PDAC
KPC LOH PDAC 1	N/A	84.3	71.5	1.3
KPC LOH PDAC 2	92.7	81.7	N/A	0
KPC LOH PDAC 3	90.5	88.6	97.1	3.8
KPC LOH PDAC 4	86.2	93.8	92.3	0.6
KPC LOH PDAC 5	N/A	84.3	86.8	11.8
KPC LOH PDAC 6	90.3	90.4	90.6	0.4
*N/A indicates this classification was not observed in the fields analyzed for this tissue

## Sheet: Figure 1G
Lesion classification	Acini	Single cell w/n ADM	ADM	AFL	LG-PanIN	HG-PanIN
% of SP lesion	11.6279	11.6279	55.814	4.65116	11.6279	4.65116
Fraction SP lesions	5/43	5/43	24/43	2/43	5/43	2/43

## Sheet: Figure 1H
Mouse	%Ki67 positive	region_type	cell_type
KPC LOH PDAC 1	0.0231534	Pre malignant	DP
KPC LOH PDAC 2	0.00384998	Pre malignant	DP
KPC LOH PDAC 3	0.0016835	Pre malignant	DP
KPC LOH PDAC 4	0.0241564	Pre malignant	DP
KPC LOH PDAC 5	0.0525056	Pre malignant	DP
KPC LOH PDAC 6	0.0082087	Pre malignant	DP
KPC LOH PDAC 7	0.0378802	Pre malignant	DP
KPC LOH PDAC 8	0.122958	Pre malignant	DP
KPC LOH PDAC 1	0.0979792	PDAC	PDAC associated DP
KPC LOH PDAC 2	0.012633	PDAC	PDAC associated DP
KPC LOH PDAC 3	0.0056101	PDAC	PDAC associated DP
KPC LOH PDAC 4	0.0363467	PDAC	PDAC associated DP
KPC LOH PDAC 5	0.0290262	PDAC	PDAC associated DP
KPC LOH PDAC 6	0.045108	PDAC	PDAC associated DP
KPC LOH PDAC 7	0.0209424	PDAC	PDAC associated DP
KPC LOH PDAC 8	0.0160562	PDAC	PDAC associated DP
KPC LOH PDAC 1	0.185156	PDAC	SP
KPC LOH PDAC 2	0.0640575	PDAC	SP
KPC LOH PDAC 3	0.0311111	PDAC	SP
KPC LOH PDAC 4	0.205147	PDAC	SP
KPC LOH PDAC 5	0.0968454	PDAC	SP
KPC LOH PDAC 6	0.205268	PDAC	SP
KPC LOH PDAC 7	0.145559	PDAC	SP
KPC LOH PDAC 8	0.143844	PDAC	SP

## Sheet: Figure 1I
Cell type	% Ki67+	Number of cells_field
DP	0	<10_1
DP	0	<10_2
DP	0	<10_3
DP	0.111111	<10_4
DP	0	<10_5
DP	0	<10_6
DP	0	<10_7
DP	0	<10_8
DP	0	<10_9
DP	0	<10_10
SP	0	<10_1
SP	0	<10_2
SP	0	<10_3
SP	0.222222	<10_4
SP	0	<10_5
SP	0	<10_6
SP	0	<10_7
SP	0	<10_8
SP	0	<10_9
SP	0	<10_10
DP	0	10-49_1
DP	0	10-49_2
DP	0.0444444	10-49_3
DP	0	10-49_4
DP	0	10-49_5
DP	0	10-49_6
DP	0	10-49_7
DP	0.0344828	10-49_8
DP	0.0263158	10-49_9
DP	0	10-49_10
DP	0	10-49_11
DP	0.030303	10-49_12
DP	0	10-49_13
DP	0	10-49_14
DP	0	10-49_15
DP	0	10-49_16
SP	0.0645161	10-49_1
SP	0	10-49_2
SP	0	10-49_3
SP	0.0769231	10-49_4
SP	0	10-49_5
SP	0.0714286	10-49_6
SP	0	10-49_7
SP	0	10-49_8
SP	0	10-49_9
SP	0	10-49_10
SP	0	10-49_11
SP	0	10-49_12
SP	0.0526316	10-49_13
SP	0	10-49_14
SP	0	10-49_15
SP	0	10-49_16
DP	0	50 - 99_1
DP	0.0322581	50 - 99_2
DP	0.0131579	50 - 99_3
SP	0.0322581	50 - 99_1
SP	0	50 - 99_2
SP	0.0921053	50 - 99_3
DP	0.00990099	100 - 199_1
DP	0.0106383	100 - 199_2
DP	0	100 - 199_3
DP	0.0118343	100 - 199_4
DP	0.0275229	100 - 199_5
DP	0	100 - 199_6
SP	0.0738255	100 - 199_1
SP	0.00877193	100 - 199_2
SP	0.00502513	100 - 199_3
SP	0.118343	100 - 199_4
SP	0.0275229	100 - 199_5
SP	0.0679612	100 - 199_6
DP	0.030303	>200_1
DP	0.0262391	>200_2
DP	0.0292398	>200_3
DP	0.00324675	>200_4
SP	0.0399061	>200_1
SP	0.0408163	>200_2
SP	0.0730994	>200_3
SP	0.0714286	>200_4
DP	0	Focal PDAC_1
DP	0	Focal PDAC_2
DP	0	Focal PDAC_3
DP	0	Focal PDAC_4
DP	0	Focal PDAC_5
DP	0.020202	Focal PDAC_6
DP	0	Focal PDAC_7
DP	0.025641	Focal PDAC_8
DP	0	Focal PDAC_9
DP	0	Focal PDAC_10
DP	0.00531915	Focal PDAC_11
DP	0	Focal PDAC_12
DP	0	Focal PDAC_13
DP	0	Focal PDAC_14
DP	0.0588235	Focal PDAC_15
DP	0.0526316	Focal PDAC_16
DP	0.0123457	Focal PDAC_17
DP	0.0102041	Focal PDAC_18
DP	0.0217391	Focal PDAC_19
DP	0.0254237	Focal PDAC_20
DP	0	Focal PDAC_21
DP	0	Focal PDAC_22
DP	0.0277778	Focal PDAC_23
DP	0	Focal PDAC_24
DP	0	Focal PDAC_25
DP	0.0348837	Focal PDAC_26
SP	0.00832178	Focal PDAC_1
SP	0.0514512	Focal PDAC_2
SP	0.00714286	Focal PDAC_3
SP	0.0236593	Focal PDAC_4
SP	0.0897227	Focal PDAC_5
SP	0.0103093	Focal PDAC_6
SP	0.0272418	Focal PDAC_7
SP	0.0902062	Focal PDAC_8
SP	0.100324	Focal PDAC_9
SP	0.197581	Focal PDAC_10
SP	0.0167364	Focal PDAC_11
SP	0.0829493	Focal PDAC_12
SP	0.109453	Focal PDAC_13
SP	0.162528	Focal PDAC_14
SP	0.143791	Focal PDAC_15
SP	0.26	Focal PDAC_16
SP	0.157534	Focal PDAC_17
SP	0.0796813	Focal PDAC_18
SP	0.22449	Focal PDAC_19
SP	0.110169	Focal PDAC_20
SP	0.223602	Focal PDAC_21
SP	0.0729927	Focal PDAC_22
SP	0.0297619	Focal PDAC_23
SP	0.0842912	Focal PDAC_24
SP	0.00993377	Focal PDAC_25
SP	0.0457516	Focal PDAC_26

## Sheet: Figure 1J
	500 sorted DP cells			500 sorted SP cells
Donor mouse	Relative growth well 1	Relative growth well 2	Relative growth well 3	Relative growth well 1	Relative growth well 2	Relative growth well 3
Pre tumor mouse 1	0.794	1.192	1.192	0.908	69.4	2.56
Pre tumor mouse 2	0.908	5.46	N/A	5.28	2.96	N/A
Pre tumor mouse 3	2.44	2.1	0.228	4.32	2.66	926
Pre tumor mouse 4	4.94	2.78	N/A	0.682	5.56	N/A
Pre tumor mouse 5	5.62	3.06	N/A	136.2	3.58	N/A
Pre tumor mouse 6	0.284	2.22	1.306	0.794	0.284	N/A
PDAC mouse 1	0	0.398	0.51	158.4	183.6	99.6
PDAC mouse 2	2.16	16.36	19.48	1286	1576	1448
PDAC mouse 3	3.58	1.814	0.906	197	532	346
PDAC mouse 4	0.682	0.454	0.284	2260	1992	1952
*N/A indicates where there were insufficent cells to sort a 3rd replicate of 500

## Sheet: Figure 1K
Recipient	Number of cells injected	Outcome at sacrifice (1=tumor associated endpoint, 0=no tumor identifed at sacrifice)	Survival (days)
PDAC SP_Donor 1_1	100	1	41
PDAC SP_Donor 1_2	100	1	37
PDAC SP_Donor 1_3	100	1	37
PDAC SP_Donor 1_4	100	1	41
PDAC SP_Donor 1_5	100	1	44
PDAC SP_Donor 1_6	100	0	486
PDAC SP_Donor 2_1	100	1	55
PDAC SP_Donor 2_2	100	1	61
PDAC SP_Donor 2_3	100	1	61
PDAC SP_Donor 2_4	100	1	61
PDAC SP_Donor 2_5	100	1	61
PDAC SP_Donor 2_6	100	1	56
Pre-tumor SP_Donor 1	230	0	589
Pre-tumor SP_Donor 2	220	0	588
Pre-tumor SP_Donor 3	841	0	580
Pre-tumor SP_Donor 4	120	0	580
Pre-tumor SP_Donor 5	170	0	525
Pre-tumor SP_Donor 6	120	0	525
Pre-tumor SP_Donor 7	170	1	453
Pre-tumor SP_Donor 8	243	0	518
Pre-tumor SP_Donor 9	389	0	474
Pre-tumor SP_Donor 10	1035	0	518
