# Supplementary material for: Ordered and deterministic cancer genome evolution after p53 loss
Source: Nature. 2022 Aug 17;608(7924):795–802. doi: 10.1038/s41586-022-05082-5 (PMC9402436; doi:10.1038/s41586-022-05082-5)
Supplement: Supplementary file 5 — Source Data Fig. 4 [file 41586_2022_5082_MOESM5_ESM.xlsx]

## Sheet: Fig.4b
mouse.id	num.loh.lineage
SP.P1	2
SP.P2	5
SP.P3	4
SP.P4	4
SP.P5	1
SP.P6	4
SP.P7	4

## Sheet: Fig.4c
sample.id	num.recurrent.CNAs
SP.P1	20
SP.P2	11
SP.P3	34
SP.P4	13
SP.P5	7
SP.P6	24
SP.P7	7
DP.T1	1
DP.T2	0
DP.T3	1
DP.T4	0
DP.T5	0
DP.T6	1

## Sheet: Fig.4d
sample.id	gains	deletions
SP.P1	5	19
SP.P2	2	9
SP.P3	7	27
SP.P4	0	13
SP.P5	1	6
SP.P6	1	23
SP.P7	0	7

## Sheet: Fig.4h
sample.id	gains	deletions
SP.P1	5	19
SP.P2	2	9
SP.P3	7	27
SP.P4	0	13
SP.P5	1	6
SP.P6	1	23
SP.P7	0	7
SP.T1	45	44
SP.T2	28	28
SP.T3	63	23
SP.T4	17	17
SP.T5	12	14
SP.T6	12	14
