# Supplementary material for: Ordered and deterministic cancer genome evolution after p53 loss
Source: Nature. 2022 Aug 17;608(7924):795–802. doi: 10.1038/s41586-022-05082-5 (PMC9402436; doi:10.1038/s41586-022-05082-5)
Supplement: Supplementary file 6 — Source Data Fig. 5 [file 41586_2022_5082_MOESM6_ESM.xlsx]

## Sheet: Fig.5c
p53.biallelic.Polyploid		p53.biallelic.Diploid
num.recurrent.del	num.recurrent.amp	num.recurrent.del	num.recurrent.amp
0	7	8	1
1	20	5	0
9	6	7	0
10	10	8	0
0	1	9	0
9	5	6	0
12	11	0	0
2	17	9	0
14	7	8	0
2	14	7	1
22	2	9	1
7	9	3	2
16	5	7	1
11	15	7	1
16	9	9	1
2	13	7	1
12	7	6	1
5	16	7	1
7	12	9	0
12	10	5	0
3	6	8	0
0	16	6	0
25	2	8	2
1	12	0	0
10	9	9	2
6	4	9	1
0	18	7	1
11	20	7	0
14	7	9	0
8	5	5	2
0	18	6	1
9	14	3	3
3	19	5	1
16	4	6	0
10	9	5	0
4	11	6	0
11	14	6	1
0	2	5	1
24	10	5	1
16	6	6	0
15	4	9	1
7	9	6	0
11	8	11	0
10	9	9	0
18	6	9	1
5	15	4	3
3	22	10	0
15	8	6	1
10	14	4	0
18	7	9	1
8	18	7	1
12	10	12	1
15	3	3	1
19	4	6	2
6	11	6	2
14	6	7	1
11	8	4	2
17	16	10	1
11	9	11	0
6	8	3	0
15	6	14	0
14	9	0	0
12	5	8	0
14	10	10	0
10	8	6	2
3	21	4	2
11	9	9	0
15	4	7	1
6	9	7	1
16	5	5	0
10	13	6	0
1	6	7	3
13	2	7	0
20	3	7	0
11	9	6	1
12	11	6	1
11	12	8	1
11	8	7	0
17	8	11	2
11	9	8	1
17	10	10	0
9	9	5	2
18	6	10	0
12	14	9	2
15	4	15	0
12	7	7	2
14	6	4	1
12	13	8	1
20	0	8	4
2	17	12	1
6	19	12	1
11	16	8	1
11	13	6	0
10	18	13	1
1	16	11	1
12	8	7	0
1	18	13	0
15	6	11	1
3	15	13	0
1	27	7	2
2	17	6	1
12	11	7	0
9	10	9	0
13	15	8	1
12	11	14	0
13	17	8	1
10	18
3	18
18	3
11	11
13	12
1	10
13	5
10	15
1	12
8	16
13	7
15	12
13	8
0	22
0	23
15	5
12	11
9	14
7	11
18	3
15	3
2	20
6	18
9	14
10	9
14	5
13	10
10	15
10	5
14	4
