# Supplementary material for: Ordered and deterministic cancer genome evolution after p53 loss
Source: Nature. 2022 Aug 17;608(7924):795–802. doi: 10.1038/s41586-022-05082-5 (PMC9402436; doi:10.1038/s41586-022-05082-5)
Supplement: Supplementary file 7 — Source Data Extended Data Fig. 1 [file 41586_2022_5082_MOESM7_ESM.xlsx]

## Sheet: Extended Data Fig 1C
Mouse	Survival (days)	Mouse	Survival (days)
KPCshRenilla	92	KPCshp53	84
KPCshRenilla	92	KPCshp53	109
KPCshRenilla	92	KPCshp53	109
KPCshRenilla	92	KPCshp53	115
KPCshRenilla	123	KPCshp53	115
KPCshRenilla	144	KPCshp53	108
KPCshRenilla	144	KPCshp53	108
KPCshRenilla	148	KPCshp53	109
KPCshRenilla	148	KPCshp53	118
KPCshRenilla	196	KPCshp53	118
KPCshRenilla	196	KPCshp53	109
KPCshRenilla	210	KPCshp53	100
KPCshRenilla	262	KPCshp53	109
KPCshRenilla	158	KPCshp53	115
KPCshRenilla	134	KPCshp53	114
KPCshRenilla	177	KPCshp53	109
KPCshRenilla	168	KPCshp53	91
KPCshRenilla	192	KPCshp53	104
KPCshRenilla	222	KPCshp53	91
KPCshRenilla	203	KPCshp53	115
KPCshRenilla	228	KPCshp53	109
KPCshRenilla	213
KPCshRenilla	219
KPCshRenilla	85
KPCshRenilla	85
KPCshRenilla	249
KPCshRenilla	250
KPCshRenilla	95
KPCshRenilla	86
KPCshRenilla	120
KPCshRenilla	119
KPCshRenilla	122
KPCshRenilla	190

## Sheet: Extended Data Fig 1H
TOP	Normalized Concentration (copies/ul)				Normalized Concentration (copies/ul)				BOTTOM	Normalized Concentration (copies/ul)			Normalized Concentration (copies/ul)
Sample	p53fl	p53WT	CHC	Sample	p53fl	p53WT	CHC		Sample	KrasG12D	KrasWT	Sample	KrasG12D	KrasWT
DP	98.55	51.1	58.875	SP	54.5	0.935	0.0925		DP	53.9	53.5	SP	46.95	11.25
DP	23.6	0.6	16.4	SP	77.8	0.76	0.225		DP	23.35	21	SP	106	52.2
DP	23.65	17.15	18.425	SP	74.95	2.25	0.2175		DP	44.1	61.55	SP	96.35	48.35
DP	38.7	40.45	31.375	SP	94	0.845	0.2775		DP	28.55	28.4	SP	63.1	56.9
DP	27.05	29.4	24.375	SP	76.2	0.575	0.225		DP	27.55	24	SP	95.95	49.75
DP	54.9	50.4	50.7	SP	59.65	0.56	0.1975		DP	49.65	50.85	SP	65.75	35.95
DP	56.75	62.9	52.75	SP	79.75	2.2	0.27		DP	44.4	43.9	SP	108	56.55
DP	21.35	22.35	20.75	SP	73.45	2	0.34		DP	22	39.75	SP	125	37.1
DP	52.4	10.7	52.525	SP	40.85	0.705	0.235		DP	50.15	47.85	SP	54.15	39.75
DP	41.95	45.4	42.675	SP	67.05	1.65	0.395		DP	41.35	43.45	SP	54.5	13.8
DP	33.9	38.2	34.975	SP	80.65	2.3	0.4825		DP	34.1	36.4	SP	147	41.65
DP	60.6	63.95	62.8	SP	89.15	1.15	0.5475		DP	55.35	62.6	SP	88	41.05
DP	30.05	31.05	32.175	SP	83.3	1.8	0.61		DP	28.65	47.5	SP	139.5	57.95
DP	29.15	48.9	39.325	SP	78.5	1.95	0.6175		DP	28.9	31.5	SP	78.55	45.05
DP	40.05	84.95	61.225	SP	51.8	0.52	0.4075		DP	46.4	65.15	SP	45.6	40.25
DP	19.5	40.3	34.9	SP	69.65	2.6	0.7325		DP	26.85	25.25	SP	110	48.45
				SP	75.45	1.65	1.11					SP	87.85	34.9
				SP	69	2.4	1.625					SP	111	53.55
				SP	71.1	2.95	1.9					SP	80.05	34.6
