# Supplementary material for: Ordered and deterministic cancer genome evolution after p53 loss
Source: Nature. 2022 Aug 17;608(7924):795–802. doi: 10.1038/s41586-022-05082-5 (PMC9402436; doi:10.1038/s41586-022-05082-5)
Supplement: Supplementary file 8 — Source Data Extended Data Fig. 2 [file 41586_2022_5082_MOESM8_ESM.xlsx]

## Sheet: Extended Data Fig 1F
Recipient	Cell type injected	Number of cells injected	Outcome at sacrifice (1=tumor associated endpoint, 0=no tumor identifed at sacrifice)	Survival (days)
KPCLOH PDAC Donor 1_Injection 1	DP	10000	0	523
KPCLOH PDAC Donor 2_Injection 1	DP	10000	0	548
KPCLOH PDAC Donor 3_Injection 1	DP	10000	0	552
KPCLOH PDAC Donor 3_Injection 2	DP	10000	0	552
KPCLOH PDAC Donor 1_Injection 1	DP	25000	1	71
KPCLOH PDAC Donor 1_Injection 2	DP	25000	1	97
KPCLOH PDAC Donor 2_Injection 1	DP	25000	0	579
KPCLOH PDAC Donor 2_Injection 2	DP	25000	0	581
KPCLOH PDAC Donor 3_Injection 1	DP	25000	1	42
KPCLOH PDAC Donor 3_Injection 2	DP	25000	1	43
KPCLOH PDAC Donor 4_Injection 1	DP	25000	1	51
KPCLOH PDAC Donor 4_Injection 2	DP	25000	1	53
KPCLOH PDAC Donor 1_Injection 1	SP	10000	0	336
KPCLOH PDAC Donor 1_Injection 2	SP	10000	0	460
KPCLOH PDAC Donor 2_Injection 1	SP	10000	1	72
KPCLOH PDAC Donor 3_Injection 1	SP	10000	1	167
KPCLOH PDAC Donor 4_Injection 1	SP	10000	1	71
KPCLOH PDAC Donor 4_Injection 2	SP	10000	1	71
KPCLOH PDAC Donor 4_Injection 3	SP	10000	1	71
KPCLOH PDAC Donor 1_Injection 1	SP	25000	1	71
KPCLOH PDAC Donor 2_Injection 1	SP	25000	1	64
KPCLOH PDAC Donor 2_Injection 2	SP	25000	1	67
KPCLOH PDAC Donor 3_Injection 1	SP	25000	1	74
KPCLOH PDAC Donor 3_Injection 2	SP	25000	1	74
KPCLOH PDAC Donor 3_Injection 3	SP	25000	1	74
KPCLOH PDAC Donor 4_Injection 1	SP	25000	1	31
KPCLOH PDAC Donor 4_Injection 2	SP	25000	1	31
KPCLOH PDAC Donor 5_Injection 1	SP	25000	1	33
KPCLOH PDAC Donor 5_Injection 2	SP	25000	1	51

## Sheet: Extended Data Fig 1J
Mouse	Age at collection (days)
KPC LOH PDAC	168
KPC LOH PDAC	222
KPC LOH PDAC	203
KPC LOH PDAC	213
KPC LOH PDAC	95
KPC LOH PDAC	122
KPC LOH Pre Tumor	88
KPC LOH Pre Tumor	194
KPC LOH Pre Tumor	170
KPC LOH Pre Tumor	170
KPC LOH Pre Tumor	170
KPC LOH Pre Tumor	172
KPC LOH Pre Tumor	172
