# Supplementary material for: Ordered and deterministic cancer genome evolution after p53 loss
Source: Nature. 2022 Aug 17;608(7924):795–802. doi: 10.1038/s41586-022-05082-5 (PMC9402436; doi:10.1038/s41586-022-05082-5)
Supplement: Supplementary file 9 — Source Data Extended Data Fig. 7 [file 41586_2022_5082_MOESM9_ESM.xlsx]

## Sheet: Extended Data Figure 7E
Chr 2 FISH (foci/nucleus)							Chr 9 FISH (foci/nucleus)
SP-PDAC-1	SP-PDAC-2	SP-PDAC-3	SP pre-malignant-1	SP-Pre malignant-2	SP-Pre malignant-3		SP-PDAC-1	SP-PDAC-2	SP-PDAC-3	SP pre-malignant-1	SP-Pre malignant-2	SP-Pre malignant-3
1	3	2	3	2	3		2	2	0	3	2	3
1	2	1	3	2	2		2	2	1	2	2	0
6	4	2	1	1	2		4	3	1	3	1	2
10	2	1	0	2	2		2	1	1	2	2	2
3	1	1	4	2	2		2	3	1	2	2	2
2	2	4	1	1	1		2	2	0	2	2	1
10	5	2	3	2	0		4	6	1	2	2	2
3	4	2	1	1	0		5	2	1	1	2	1
3	1	1	1	0	0		2	3	1	1	0	0
2	1	0	1	1	2		1	2	1	0	2	2
1	1	1	2	2	1		2	1	1	2	2	2
4	4	1	2	2	1		1	3	1	2	2	1
1	3	2	1	1	1		0	3	1	1	3	1
4	2	3	1	2	1		2	2	1	0	1	0
1	0	2	0	1	2		2	2	2	0	2	2
4	3	2	2	2	1		2	0	1	1	2	2
7	6	2	2	2	1		4	7	1	2	2	3
2	3	2	1	2	1		2	3	2	2	1	1
4	6	2	2	2	1		2	1	1	2	0	1
3	0	1	1	2	2		2	2	1	2	1	2
2	2	2	2	2	1		2	2	1	2	1	1
1	5	2	2	1	1		2	4	0	2	2	1
3	5	2	2	1	3		3	4	1	2	2	2
3	3		1	3	2		2	1	1	2	2	0
4	9	2	3	2	2		3	5	0	2	3	1
3	4	1	1	3	2		3	4	1	2	2	1
2	2	1	2	1	1		3	2	1	1	2	1
4	2	3	0	1	2		3	2	1	2	1	2
3	5	2	2	1	4		2	3	2	1	1	4
4	2	2	2	1	2		2	1	1	2	1	1
2	3	1	2	1	1		3	1	1	1	2	2
3	2	2	2	1	2		2	2	1	2	1	2
2	2	1	2	2	2		1	1	1	1	2	1
3	4	2	2	3	2		1	0	0	1	2	2
4	1	2	2	2	2		2	1	1	1	2	4
3	2	1	1	2	2		3	1	1	1	2	3
2	3	2	1	2	1		1	1	1	2	1	1
2	4	3	2	2	2		2	1	1	2	3	1
2	3	3	2	3	2		2	2	1	2	1	2
0	2	2	4	1	2		2	0	1	2	1	1
3	2	2	4	2	2		2	1	1	0	1	2
4	6	2	2	2	2		2	3	1	0	2	2
5	3	1	3	2	1		2	2	1	3	1	2
2	3	2	1	2	4		2	2	1	0	2	3
2	7	2	2	1	2		3	2	1	2	1	1
4	5	1	2	2	2		2	3	1	2	0	2
4	2	3	2	2	1		4	2	2	2	2	1
2	2	2	3	2	2		2	1	2	1	2	2
4	4	2	2	1	2		3	2	1	1	2	2
4	5	2	0	2	1		2	1	1	2	2	2
