# Supplementary material for: Ordered and deterministic cancer genome evolution after p53 loss
Source: Nature. 2022 Aug 17;608(7924):795–802. doi: 10.1038/s41586-022-05082-5 (PMC9402436; doi:10.1038/s41586-022-05082-5)
Supplement: Supplementary file 10 — Source Data Extended Data Fig. 8 [file 41586_2022_5082_MOESM10_ESM.xlsx]

## Sheet: Extended.Data.Fig.8b
sample.id	num.LOH.lineage
SP.P1	2
SP.P2	5
SP.P3	4
SP.P4	4
SP.P5	1
SP.P6	4
SP.P7	4
SP.T1	1
SP.T2	1
SP.T3	1
SP.T4	1
SP.T5	2
SP.T6	2

## Sheet: Extended.Data.Fig.8e
sample.id	num.CNAs
SP.P1	20
SP.P2	11
SP.P3	34
SP.P4	13
SP.P5	7
SP.P6	24
SP.P7	7
SP.T1	89
SP.T2	56
SP.T3	86
SP.T4	34
SP.T5	26
SP.T6	26
DP.T1	1
DP.T2	0
DP.T3	1
DP.T4	0
DP.T5	0
DP.T6	1
